# Supplementary material for: Data on risk preferences and risk literacy for a sample of German agricultural sciences students
Source: Data Brief. 2018 Apr 10;18:1267–71. doi: 10.1016/j.dib.2018.04.016 (PMC5996949; doi:10.1016/j.dib.2018.04.016)
Supplement: Supplementary file 3 — Supplementary material [file mmc3.csv]

sid	ID	Decision_1(1=Safe)	Decision_2	Decision_3	Decision_4	Decision_5	Decision_6	Decision_7	Decision_8	Decision_9	Decision_10	Decision_11	Decision_12	Decision_13	Decision_14	Decision_15	Decision_16	Decision_17	Decision_18	Decision_19	Decision_20	SumSafe	Self-assesment	CRRA interval mid point	dummy_agric	dummy_inc	RL_score	Gender	Opt	inv_Rural_origin	inv_grew up on farm	inv_parentas_farmers	inv_successor	inv_intrnship	inv_vocational_training	inv_agricultural_school	inv_agric_master	inv_higher_agric_educ	Involvement_score	Age	education_mother	time_iMPL	time_self-assessment	CRRA_l_highse	CRRA_l_lowse	SA_l_highse	SA_l_lowse	CRRA_i_highse	CRRA_i_lowse
2	4	1	1	1	1	1	1	1	1	1	0	1	1	1	1	1	1	1	0	0	0	9	6	1.99	1	0	3	1	1	0.5	0	0	0	1					1.5	25	3	138.59	26.12						1.992914362
3	8	1	1	1	1	1	1	1	1	1	0	1	1	1	1	1	1	1	0	0	0	9	5	1.99	1	0	1	0	0	0.5	0	0	2	0	1				3.5	24	3	258.49	29.12					1.992914362
4	13	1	1	1	0	0	0	0	0	0	0	1	1	1	1	1	1	1	1	0	0	3	8	-0.19	1	0	1	1	0	0.5	1	1	2	0	1				5.5	24	4	204.87	17.33					-0.189810773
6	19	1	1	1	1	1	1	0	0	0	0	1	1	1	1	1	0	0	0	0	0	6	6	0.56	1	0	4	1	1	0	1	1	1	0.5					3.5	20	3	203.61	31.93					0.555527757
7	24	1	1	1	1	0	0	0	0	0	0	1	1	1	1	1	1	1	1	1	0	4	5	0.13	1	0	1	1	0	0.5	1	1	0.5	2	0	1			6	24	5	136.17	13.56						0.132637367
8	29	1	1	1	1	1	1	0	0	0	0	1	1	1	1	1	1	1	0	0	0	6	4	0.61	0	0	4	1	3	0	0	0	0	1		1			2	26	5	193.93	45.85	0.60862096		4
9	33	1	1	1	1	0	0	0	0	0	0	1	1	1	1	1	1	1	1	1	0	4	11	0.13	0	0	4	1	0	0.5	0	0	0	1					1.5	22	5	194.64	29.34	0.13263737		11
11	37	1	1	1	1	1	1	1	1	0	0	1	1	1	1	1	1	0	0	0	0	8	3	1.21	0	0	2	1	0	0	0	0	0	0	1				1	26	3	216.74	21.44	1.20739058		3
12	38	1	1	1	1	1	1	0	0	0	0	1	1	1	1	1	1	0	0	0	0	6	2	0.58	0	0	2	1	1	0.5	1	1	0	2	0	1			5.5	25	4	118.19	15.15		0.58200197		2
13	42	1	1	1	0	0	0	0	0	0	0	1	1	1	1	1	1	1	1	1	0	3	2	-0.16	0	0	3	0	0	0.5	1	1	0	0	0	0	0	0	2.5	25	4	126.44	10.24		-0.15826396		2
14	42	1	1	1	1	1	1	1	0	0	0	1	1	1	1	1	1	1	1	1	0	7	5	0.95	0	0	2	0	1	0.5	0	0	2	1	1				4.5	23	2	37.84	9.02		0.95447405		5
15	43	1	1	1	1	1	0	0	0	0	0	1	1	1	1	1	0	0	0	0	0	5	3	0.29	0	0	4	1	1	0	0	0	0	0	0	0	0	0	0	21	3	105.84	12.72		0.29358131		3
17	44	1	1	1	1	1	1	1	1	0	0	1	1	1	1	1	1	1	1	1	0	8	6	1.34	1	0	3	0	1	0	0	0	0	0.5	0	0	0	0	0.5	24	2	291.83	7.88					1.342011176
20	52	1	1	1	1	1	0	0	0	0	0	1	1	1	1	0	0	0	0	0	0	5	11	0.27	1	0	1	0	0	0.5	1	1	2	0	1				5.5	25	3	306.23	28.21					0.267162599
22	54	1	1	1	1	1	0	0	0	0	0	1	1	1	1	1	0	0	0	0	0	5	4	0.29	0	0	3	0	0	0	0	0	2	1					3	23	3	161.93	20.9		0.29358131		4
23	55	1	1	1	0	0	0	0	0	0	0	1	1	1	1	1	1	1	0	0	0	3	6	-0.22	1	0	4	0	1	0.5	1	0	2	0	1				4.5	25	3	254.11	254.11					-0.221946566
24	60	1	1	1	1	1	0	0	0	0	0	1	1	1	1	0	0	0	0	0	0	5	3	0.27	0	0	1	1	0	0.5	0	0	0	0	0	0	0	0	0.5	22	7	224.15	14.6	0.2671626		3
26	63	1	1	1	1	1	1	1	0	0	0	1	1	1	1	1	0	0	0	0	0	7	2	0.83	0	0	4	1	0	0	1	1	0	0.5	0	0	0	0	2.5	22	4	367.26	13.15	0.8315513		2
28	66	1	1	1	1	1	1	0	0	0	0	1	1	1	1	0	0	0	0	0	0	6	4	0.53	1	0	3	0	1	0.5	1	1	2	0	1				5.5	22	3	128.09	10.28						0.529175093
29	68	1	1	1	1	1	1	0	0	0	0	1	1	1	1	1	1	1	1	0	0	6	2	0.64	0	0	4	1	0	0	0	0	0	0.5	0	0	0	0	0.5	28	6	154.41	24.24		0.63540693		2
30	69	1	1	1	1	1	1	0	0	0	0	1	1	1	1	1	1	1	0	0	0	6	5	0.61	1	0	2	0	1	0.5	0	0	0	0	0	0	0	0	0.5	22	3	189.34	12.84						0.60862096
31	69	1	1	1	1	0	0	0	0	0	0	1	1	1	1	1	1	1	1	1	0	4	4	0.13	1	0	1	0	0	0	0	0	2	0					2	30	4	170.49	22.93						0.132637367
32	71	1	1	1	1	1	1	1	1	1	0	0	0	0	0	0	0	0	0	0	0	9	3	1.39	0	0	4	0	1	0.5	1	1	2	0.5					5	20	5	130.16	13.82		1.39218829		3
33	73	1	1	1	1	1	1	0	0	0	0	1	1	1	1	1	0	0	0	0	0	6	8	0.56	1	0	3	0	1	0.5	0	0	0	1					1.5	21	5	270.08	24.54					0.555527757
34	75	1	1	1	1	1	1	1	1	1	0	0	0	0	0	0	0	0	0	0	0	9	2	1.39	0	0	1	0	0	0.5	0	0	2	1					3.5	26	3	81.6	11.56		1.39218829		2
35	78	1	1	1	1	1	1	1	0	0	0	1	1	1	1	1	1	1	1	1	0	7	11	0.95	1	0	3	0	0	0.5	0	0	0	0	0	0	0	0	0.5	24	3	213.25	18.65					0.95447405
36	83	1	1	1	1	1	1	0	0	0	0	1	1	1	1	1	1	1	1	1	0	6	4	0.66	1	0	3	1	0	0.5	1	1	1	0.5	0	0	0	0	4	23	5	134.74	9.45						0.662380349
38	84	1	1	1	1	1	1	0	0	0	0	1	1	1	1	1	1	0	0	0	0	6	4	0.58	0	0	3	1	3	0.5	0	0	0	1	0	0	0	0	1.5	26	3	211.76	9.95	0.58200197		4
39	85	1	1	0	0	0	0	0	0	0	0	1	0	0	0	0	0	0	0	0	0	2	7	-0.87	0	0	4	0	1	0	0	0	0	0	0	0	0	0	0	22	5	189.89	25.31	-0.86619276		7
41	86	1	1	1	1	0	0	0	0	0	0	1	1	1	1	1	1	1	1	1	0	4	5	0.13	1	0	1	1	1	0	0	0	0	0	0	0	0	0	0	27	7	197.96	14.2						0.132637367
42	87	1	1	1	1	1	0	0	0	0	0	1	1	1	1	1	1	1	1	1	0	5	6	0.4	1	0	1	1	-1	0	0	0	0	0.5	0	0	0	0	0.5	28	4	118.96	12.44						0.398360968
43	93	1	1	1	0	0	0	0	0	0	0	0	0	0	0	0	0	0	0	0	0	3	6	-0.47	1	0	3	0	1	0	0	0	0	0.5	0	0	0	0	0.5	25	5	80.04	15.31	0.89132446		6
44	93	1	1	1	1	1	1	1	0	0	0	1	1	1	1	1	1	1	0	0	0	7	6	0.89	0	0	1	1	0	0.5	1	1	2	1					5.5	24	3	191.97	31.16						-0.467485081
45	95	1	1	1	1	1	1	0	0	0	0	1	1	1	1	1	1	0	0	0	0	6	2	0.58	1	0	4	0	-2	0	0	0	0	0	0	0	0	0	0	25	3	130.39	17.9						0.582001967
46	96	1	1	1	1	1	1	1	0	0	0	0	0	0	0	0	0	0	0	0	0	7	3	0.69	1	0	1	0	1	0	0	0	0	1					1	23	7	216.37	21.62					0.689769976
48	97	1	1	1	1	0	0	0	0	0	0	1	1	1	1	0	0	0	0	0	0	4	2	-0.01	1	0	4	0	2	0.5	1	1	0.5	0	0	1			4	23	3	551.12	14.59					-0.00803116
49	99	1	1	1	1	0	0	0	0	0	0	1	1	1	1	0	0	0	0	0	0	4	5	-0.01	0	0	1	0	1	0.5	1	1	0.5	0	0	1			4	24	3	555.59	316.03	-0.00803116		5
50	100	1	1	1	1	0	0	0	0	0	0	1	1	1	1	0	0	0	0	0	0	4	2	-0.01	1	0	4	1	1	0.5	1	1	0	2	1				5.5	22	4	444.49	44.76					-0.00803116
51	102	1	1	1	1	1	1	1	0	0	0	1	1	1	1	1	1	0	0	0	0	7	3	0.86	0	0	3	1	1	0	0	0	0	1					1	23	2	203.86	39.38	0.86117631		3
52	105	1	1	1	1	1	1	1	0	0	0	1	1	1	1	0	0	0	0	0	0	7	2	0.8	1	0	4	1	0	0	0	0	0	1	0	0	0	0	1	27	7	293.7	46.85					0.802411352
54	107	1	1	1	1	1	1	1	1	0	0	1	1	1	1	0	0	0	0	0	0	8	2	1.13	1	0	1	1	0	0	0	0	0	0.5	0	0	0	0	0.5	28	5	182.06	11.9						1.12722927
55	113	1	1	1	1	1	1	1	1	1	0	1	1	1	0	0	0	0	0	0	0	9	3	1.58	1	0	1	1	2	0.5	1	1	0.5	0.5	0	0	0	0	3.5	26	3	363.16	16.65		-0.15826396		6
56	113	1	1	1	0	0	0	0	0	0	0	1	1	1	1	1	1	1	1	1	0	3	6	-0.16	0	0	2	0	1	0.5	1	1	0.5	0	0				3	23	7	126.53	17.24					1.578088409
57	114	1	1	1	1	0	0	0	0	0	0	1	1	1	1	1	1	1	1	1	0	4	6	0.13	0	0	4	0	1	0	0	0	0	0	0	0	0	0	0	24	6	124.05	12.47		0.13263737		6
58	115	1	1	1	1	1	1	0	0	0	0	1	1	1	1	1	1	1	1	1	0	6	3	0.66	0	0	2	1	0	0.5	1	1	1	0.5	0	0	0	0	4	25	7	241.25	11.49	0.66238035		3
59	116	1	1	1	1	1	1	1	0	0	0	1	1	1	1	1	1	0	0	0	0	7	9	0.86	0	0	1	1	0	0.5	0	0	0	0	0	0	0	0	0.5	22	6	187.45	10.53		0.86117631		9
62	126	1	1	1	1	1	0	0	0	0	0	1	1	1	1	1	1	0	0	0	0	5	6	0.32	1	0	4	1	-1	0	0	0	0	0.5	0	0	0	0	0.5	23	4	246.47	10.19					0.319890171
63	128	1	1	1	1	1	1	1	1	0	0	1	1	1	1	1	0	0	0	0	0	8	11	1.17	0	0	4	0	-2	0	0	0	0	0.5	0	0	0	0	0.5	25	8	150.86	15.42		1.16629359		11
64	128	1	1	1	1	1	0	0	0	0	0	1	1	1	1	1	1	1	1	1	0	5	2	0.4	0	0	4	0	2	0.5	1	1	1	1					4.5	24	3	127.29	15.55		0.39836097		2
66	130	1	1	1	1	1	1	1	0	0	0	1	1	1	1	1	1	1	1	1	0	7	2	0.95	1	0	3	0	0	0.5	1	1	2	1					5.5	22	3	463.17	120.75					0.95447405
67	132	1	1	1	1	1	1	0	0	0	0	1	1	1	1	1	1	1	1	1	0	6	3	0.66	0	0	4	0	2	0	0	0	0	0	0	0	0	0	0	24	7	104.05	12.27		0.66238035		3
69	135	1	1	1	1	1	1	0	0	0	0	1	1	1	1	1	1	1	1	1	0	6	5	0.66	1	0	4	1	0	0	0	0	0	0.5	0	0	0	0	0.5	23	7	174.99	16.45						0.662380349
70	142	1	1	1	1	1	1	0	0	0	0	1	1	1	1	1	1	1	0	0	0	6	4	0.61	0	0	4	0	0	0.5	1	1	0.5	0	0	0	0	0	3	21	5	719.35	34.47	0.60862096		4
72	147	1	1	1	1	1	1	0	0	0	0	0	0	0	0	0	0	0	0	0	0	6	6	0.42	1	0	4	0	0	0	0	0	0	0	0	0	0	0	0	23	2	115.6	13.65	0.04918439		4
73	147	1	1	1	1	0	0	0	0	0	0	1	1	1	1	1	1	0	0	0	0	4	4	0.05	0	0	1	0	0	0	0	0	2	1					3	22	2	182.88	18.64						0.424428493
74	148	1	1	1	1	1	1	0	0	0	0	1	1	1	1	1	0	0	0	0	0	6	2	0.56	0	0	1	1	0	0	0	0	0	0	0	0	0	0	0	25	7	226.76	22.53	0.55552776		2
76	150	1	1	1	1	1	1	1	0	0	0	1	1	1	1	1	1	1	1	0	0	7	11	0.92	0	0	1	1	0	0	0	0	0	0	0	0	0	0	0	25	7	65.63	6.84		0.92247547		11
77	155	1	1	1	1	1	1	1	0	0	0	0	0	0	0	0	0	0	0	0	0	7	2	0.69	1	0	4	0	1	0.5	0	0	0	1					1.5	25	7	466.45	12.05					0.689769976
81	159	1	1	1	1	0	0	0	0	0	0	1	1	1	1	1	1	1	1	1	0	4	3	0.13	1	0	2	0	3	0.5	1	1	2	0	1				5.5	26	8	226.79	53.22					0.132637367
82	162	1	1	1	1	1	1	0	0	0	0	1	1	1	1	0	0	0	0	0	0	6	5	0.53	1	0	1	1	0	0	0	0	0	1	0	0	0	0	1	28	1	151.2	11.55						0.529175093
85	166	1	1	1	1	1	0	0	0	0	0	1	1	1	1	1	1	1	0	0	0	5	2	0.35	1	0	3	1	1	0	0	0	0	0	0	0	0	0	0	27	6	140.19	12.14						0.346109947
87	168	1	1	1	0	0	0	0	0	0	0	1	1	1	1	1	0	0	0	0	0	3	5	-0.29	1	0	1	0	0	0.5	1	1	2	1					5.5	23	5	219.45	42.41					-0.288161598
89	170	1	1	1	1	1	1	0	0	0	0	1	1	1	1	1	1	1	1	1	0	6	4	0.66	0	0	3	0	0	0	0	0	0	1	0	0	0	0	1	28	7	188.39	14.84	0.66238035		4
90	172	1	1	1	1	1	1	1	1	0	0	1	1	1	1	1	1	1	1	0	0	8	2	1.29	0	0	4	0	3	0.5	0	0	0	1	0	1	0	0	2.5	27	4	171.39	26.73	1.29467166		2
91	177	1	1	1	1	1	1	0	0	0	0	1	1	1	1	1	0	0	0	0	0	6	4	0.56	1	0	3	0	0	0	0	0	0	0	1	0	0	0	1	35	3	167.93	16.67						0.555527757
93	178	1	1	1	1	0	0	0	0	0	0	1	1	1	1	0	0	0	0	0	0	4	3	-0.01	0	0	4	1	1	0.5	1	1	1	1	0	0	0	0	4.5	25	3	138.84	16.57		-0.00803116		3
94	181	1	1	1	1	1	1	1	0	0	0	1	1	1	1	1	1	1	1	0	0	7	2	0.92	1	0	2	0	-1	0.5	0	0	0	0	0	0	0	0	0.5	24	4	172.73	13.45						0.922475467
96	186	1	1	1	1	1	1	1	0	0	0	1	1	1	0	0	0	0	0	0	0	7	2	0.77	0	0	4	0	0	0.5	1	1	0.5	1	0	0	0	0	4	25	5	174.69	12.87		0.77371647		2
97	187	1	1	1	1	1	1	1	0	0	0	1	1	1	1	1	1	1	1	0	0	7	6	0.92	1	0	4	0	1	0.5	1	1	2	1					5.5	24	3	223.87	23.74					0.922475467
98	188	1	1	1	1	1	1	0	0	0	0	1	1	1	1	1	0	0	0	0	0	6	3	0.56	0	0	4	0	1	0.5	0	0	0	0	0	0	0	0	0.5	25	3	484.29	22.72	0.55552776		3
99	189	1	1	0	0	0	0	0	0	0	0	1	1	1	1	1	0	0	0	0	0	2	2	-0.67	1	0	4	0	1	0.5	1	1	2	0.5	0	0	0	0	5	19	7	171.28	11.25						-0.673468266
100	191	1	1	1	1	1	1	1	1	0	0	1	1	1	1	1	1	1	1	1	0	8	6	1.34	0	0	1	0	1	0	0	0	2	0					2	23	7	254.07	32.24	1.34201118		6
101	194	1	1	1	1	1	0	0	0	0	0	1	1	1	1	1	1	1	1	0	0	5	2	0.37	1	0	2	1	1	0	0	0	2	0.5					2.5	21	5	176.97	22.7						0.372260589
102	195	1	1	1	1	1	1	0	0	0	0	1	1	1	1	1	1	1	0	0	0	6	5	0.61	0	0	4	0	3	0.5	0	0	0	0	0	0	0	0	0.5	25	3	119.94	20.13		0.60862096		5
104	197	1	1	1	1	1	1	1	1	0	0	1	1	1	0	0	0	0	0	0	0	8	3	1.09	0	0	4	0	2	0.5	1	1	2	1	0	0	0	0	5.5	27	5	235.17	21.53	1.09048285		3
105	198	1	1	1	1	0	0	0	0	0	0	1	1	1	1	0	0	0	0	0	0	4	6	-0.01	1	0	2	0	0	0.5	1	1	2	1					5.5	24	3	537.8	7.48					-0.00803116
106	200	1	1	1	1	1	1	0	0	0	0	1	1	1	1	1	1	1	0	0	0	6	4	0.61	0	0	4	0	0	0	0	0	0	0.5	0	0	0	0	0.5	22	2	190.55	12.66	0.60862096		4
107	200	1	1	1	1	0	0	0	0	0	0	1	1	1	1	1	1	1	1	1	0	4	4	0.13	1	0	3	0	1	0.5	1	1	2	1					5.5	24	3	175.69	21.97						0.132637367
110	206	1	1	1	1	1	1	1	0	0	0	0	0	0	0	0	0	0	0	0	0	7	1	0.69	1	0	3	0	2	0	0	0	0	0	1				1	25	8	138.36	9.5						0.689769976
111	210	1	1	1	1	1	0	0	0	0	0	1	1	1	0	0	0	0	0	0	0	5	4	0.24	0	0	1	1	1	0	0	0	0	1					1	22	2	216.81	19.18	0.24058379		4
112	215	1	1	1	0	0	0	0	0	0	0	0	0	0	0	0	0	0	0	0	0	3	10	-0.47	1	0	2	0	1	0.5	0	0	2	1					3.5	23	7	206.79	16.43					-0.467485081
113	216	1	1	1	1	1	1	1	0	0	0	1	1	1	1	1	1	1	1	1	0	7	4	0.95	1	0	4	0	1	0.5	1	1	0	0	0	0	0	0	2.5	22	4	236.75	22.23					0.95447405
114	221	1	1	1	1	1	1	0	0	0	0	1	1	1	1	1	1	1	0	0	0	6	2	0.61	1	0	2	1	2	0.5	0	0	0	0	0	0	0	0	0.5	24	4	187.24	13.84						0.60862096
115	222	1	1	1	1	1	1	1	1	1	0	1	0	0	0	0	0	0	0	0	0	9	2	1.45	1	0	2	1	0	0	0	0	0	0	0	0	0	0	0	30	5	162.98	10.95						1.448892888
116	226	1	1	1	1	1	1	1	1	1	0	1	1	1	1	0	0	0	0	0	0	9	9	1.65	0	0	4	0	-1	0	1	1	0	0	0	0	0	0	2	23	3	100.22	8.56		1.65154192		9
117	227	1	1	1	1	1	1	1	0	0	0	1	1	1	1	1	1	1	1	1	0	7	2	0.95	1	0	4	1	2	0.5	0	0	0	0	0	0	0	0	0.5	21	3	117.32	11.15						0.95447405
119	236	1	1	1	0	0	0	0	0	0	0	1	1	1	1	1	1	1	1	1	0	3	5	-0.16	0	0	3	1	1	0.5	1	1	1	0	0	0	0	0	3.5	22	2	102.06	32.78		-0.15826396		5
121	246	1	1	1	1	1	1	0	0	0	0	1	1	1	1	1	1	1	1	0	0	6	3	0.64	0	0	3	1	1	0.5	0	0	0	0.5	0	0	0	0	1	24	4	172.24	30.4	0.63540693		3
122	247	1	1	1	1	1	1	1	0	0	0	1	1	1	1	1	1	1	1	1	0	7	11	0.95	1	0	4	0	0	0	0	0	0	0.5	0	0	0	0	0.5	23	7	323.56	38.82					0.95447405
123	249	1	1	1	1	1	1	0	0	0	0	1	1	1	1	0	0	1	0	0	0	6	2	0.56	1	0	2	1	3	0.5	0	0	0	0	0	1	0	0	1.5	32	3	152.68	9.08						0.555527757
125	251	1	1	1	0	0	0	0	0	0	0	1	1	1	1	1	1	0	0	0	0	3	6	-0.25	1	0	2	0	1	0.5	0	0	0	0	0	0	0	0	0.5	27	3	182.29	16.5						-0.254714661
126	252	1	1	1	1	1	1	1	0	0	0	1	1	1	1	1	1	1	1	0	0	7	2	0.92	0	0	4	0	1	0	0	0	0	0	0	0	0	0	0	26	6	123.66	13.58		0.92247547		2
127	254	1	1	1	1	1	1	1	1	1	0	1	1	1	1	1	1	1	1	1	0	9	1	2.5	0	0	4	0	0	0.5	0	0	0	0.5	0	0	0	0	1	22	7	313.82	12.61	2.4963701		1
128	255	1	1	1	1	1	1	0	0	0	0	1	1	1	1	1	1	0	0	0	0	6	2	0.58	1	0	4	1	1	0.5	0	0	0	0	0	0	0	0	0.5	22	7	153.81	24.22						0.582001967
129	256	1	1	1	1	1	0	0	0	0	0	1	1	1	1	1	1	1	0	0	0	5	3	0.35	1	0	3	0	0	0.5	1	1	1	0	0	0	0	0	3.5	24	3	214.2	15.49					0.346109947
130	259	1	1	1	1	1	0	0	0	0	0	1	1	1	1	1	1	0	0	0	0	5	4	0.32	1	0	3	0	0	0.5	1	1	1	0	0	0	0	0	3.5	25	8	186.97	18.47						0.319890171
131	261	1	1	1	1	1	1	1	1	0	0	1	1	1	1	1	1	1	0	0	0	8	2	1.25	0	0	3	1	1	0.5	0	0	0	0	0	0	0	0	0.5	28	2	200.2	25.63	1.24989181		2
132	263	1	1	1	1	1	1	0	0	0	0	1	1	1	1	1	0	0	0	0	0	6	2	0.56	0	0	4	0	1	0	0	0	0	0	0	0	0	0	0	22	5	295.27	12.77	0.55552776		2
133	265	1	1	1	1	1	1	1	1	0	0	1	1	1	1	1	1	1	1	1	0	8	11	1.34	0	0	1	1	7	0	0	0	0	0	0	0	0	0	0	26		136.75	9.98		1.34201118		11
134	267	1	1	1	1	0	0	0	0	0	0	1	1	1	1	1	1	1	1	1	0	4	5	0.13	1	0	4	0	1	0	0	0	0	0	0	0	0	0	0	26	5	227.5	11.54					0.132637367
135	269	1	1	1	1	1	1	1	1	0	0	1	1	1	1	1	1	1	0	0	0	8	4	1.25	0	0	4	0	1	0.5	0	0	0	1	0	0	0	0	1.5	22	7	451.95	33.43	1.24989181		4
136	270	1	1	1	1	1	1	0	0	0	0	1	1	1	1	1	1	1	1	1	0	6	3	0.66	1	0	2	0	0	0.5	1	1	1	0.5	0	0	0	0	4	23	7	169.15	18.77						0.662380349
137	277	1	1	1	1	1	1	1	0	0	0	1	1	1	1	1	1	1	1	1	0	7	5	0.95	1	0	3	0	0	0.5	0	0	0	0	0	0	0	0	0.5	23	7	225.21	11.92					0.95447405
138	278	1	1	1	1	1	1	0	0	0	0	1	1	1	0	0	0	0	0	0	0	6	2	0.5	0	0	2	1	2	0.5	0	0	0	0	0	0	0	0	0.5	21	7	449.59	21.45	0.50292022		2
140	283	1	1	1	1	1	1	1	0	0	0	1	1	1	1	1	0	0	0	0	0	7	3	0.83	0	0	4	1	-1	0.5	0	0	0	0	0	0	0	0	0.5	23	5	155.61	35.8		0.8315513		3
141	284	1	1	1	1	0	0	0	0	0	0	1	1	0	0	0	0	0	0	0	0	4	11	-0.07	0	0	3	1	0	0.5	1	0	0	1	0	0	0	0	2.5	27	5	170.54	14.39		-0.0667651		11
143	288	1	1	1	0	0	0	0	0	0	0	1	1	1	1	1	0	0	0	0	0	3	3	-0.29	1	0	2	1	1	0	0	0	0	0	0	0	0	0	0	22	7	203.36	27.25					-0.288161598
144	289	1	1	1	1	1	1	0	0	0	0	1	1	1	1	0	0	0	0	0	0	6	3	0.53	1	0	4	1	2	0	0	0	0	0	0	0	0	0	0	21	5	159.16	17.76						0.529175093
145	295	1	1	1	1	0	0	0	0	0	0	1	1	1	1	1	1	1	1	0	0	4	2	0.11	1	0	1	1	1	0	0	0	0	0	0	0	0	0	0	24	3	147.89	13.77						0.105102327
146	296	1	1	1	1	1	1	0	0	0	0	1	1	1	1	1	1	1	1	1	0	6	2	0.66	1	0	3	1	1	0.5	1	1	0	1	0	0	0	0	3.5	23	3	178.19	12.31						0.662380349
147	298	1	1	1	1	0	0	0	0	0	0	1	1	1	1	0	0	0	0	0	0	4	4	-0.01	1	0	4	0	1	0	0	0	0	0.5	0	0	0	0	0.5	23	7	317.69	9.95					-0.00803116
148	301	1	1	1	1	1	1	1	0	0	0	0	0	0	0	0	0	0	0	0	0	7	4	0.69	0	0	4	1	0	0.5	0	0	0	0	0	0	0	0	0.5	28	2	199.47	9.42	0.68976998		4
149	302	1	1	1	1	1	1	1	0	0	0	1	1	1	1	1	1	0	0	0	0	7	2	0.86	0	0	4	1	2	0.5	0	0	0	0	0	0	0	0	0.5	23	3	124.26	14.89		0.86117631		2
150	304	1	1	1	1	1	1	1	0	0	0	1	1	1	1	1	1	1	1	1	0	7	3	0.95	0	0	4	1	0	0	0	0	0	0	0	0	0	0	0	22	5	170.84	43.48	0.95447405		3
151	305	1	1	1	1	1	0	0	0	0	0	1	1	1	1	1	1	1	0	0	0	5	11	0.35	1	0	4	0	-1	0.5	1	1	1	0	0	0	0	0	3.5	22	2	269.72	16.84					0.346109947
152	308	1	1	1	1	1	1	1	0	0	0	1	1	1	1	1	1	1	1	1	0	7	2	0.95	1	0	4	0	0	0.5	1	1	0.5	0	1	0	0	0	4	26	7	317.81	25.06					0.95447405
153	312	1	1	1	1	1	1	1	0	0	0	1	1	1	1	1	0	0	0	0	0	7	6	0.83	0	0	1	1	1	0	0	0	0	0	0	0	0	0	0	21	4	130.8	15.74		0.8315513		6
154	317	1	1	1	1	1	1	1	0	0	0	1	1	1	1	1	1	1	1	1	0	7	11	0.95	1	0	2	1	2	0	0	0	0	0	0	0	0	0	0	24	4	192.67	24.28					0.95447405
155	319	1	1	1	1	1	1	0	0	0	0	1	1	1	1	1	1	1	1	0	0	6	3	0.64	1	0	4	1	2	0	0	0	0	0	0	0	0	0	0	26	3	314.15	59.86					0.635406926
156	324	1	1	1	1	1	1	1	0	0	0	1	1	1	1	1	1	1	1	0	0	7	4	0.92	1	0	4	0	0	0	0	0	0	1	0	0	0	0	1	26	5	80.07	7.3						0.922475467
157	329	1	1	1	1	1	1	0	0	0	0	1	1	1	1	1	1	1	0	0	0	6	4	0.61	0	0	4	1	1	0.5	0	0	0	0.5	0	0	0	0	1	26	3	350.54	55.25	0.60862096		4
158	332	1	1	1	1	1	1	1	0	0	0	1	1	1	1	1	1	1	0	0	0	7	11	0.89	0	0	4	1	1	0	0	0	0	0	0	0	0	0	0	29	7	253.16	107.95	0.89132446		11
159	334	1	1	1	1	1	1	1	0	0	0	1	1	1	1	1	0	0	0	0	0	7	11	0.83	0	0	4	0	1	0.5	0	0	0	0	0	0	0	0	0.5	23	5	131.86	9.22		0.8315513		11
160	342	1	1	1	1	0	0	0	0	0	0	1	1	1	1	1	0	0	0	0	0	4	2	0.02	1	0	4	0	0	0.5	0	0	0	0.5	0	0	0	0	1	25	7	77.84	9.39						0.020752048
161	347	1	1	1	1	1	1	0	0	0	0	1	1	1	1	1	1	1	0	0	0	6	2	0.61	0	0	4	1	2	0	0	0	0	0.5	0	0	0	0	0.5	26	3	412.13	7.57	0.60862096		2
162	348	1	1	1	1	1	1	0	0	0	0	0	0	0	0	0	0	0	0	0	0	6	4	0.42	0	0	1	1	1	0.5	0	0	0	0	0	0	0	0	0.5	26	3	105.64	24.47		0.42442849		4
164	375	1	1	1	1	0	0	0	0	0	0	1	1	1	1	1	1	1	1	0	0	4	3	0.11	0	0	4	1	1	0.5	0	0	0	1	0	0	0	0	1.5	23	8	131.62	14.53		0.10510233		3
165	376	1	1	1	1	1	1	1	0	0	0	1	1	1	1	1	1	1	1	0	0	7	4	0.92	1	0	4	1	0	0	0	0	0	1	0	0	0	0	1	25		539.57	29.11					0.922475467
166	389	1	1	1	1	0	0	0	0	0	0	1	1	1	1	0	0	0	0	0	0	4	3	-0.01	1	0	4	0	2	0	0	0	0	0	0	0	0	0	0	26	2	653.82	21.26					-0.00803116
167	391	1	1	1	1	1	1	1	1	1	0	1	1	0	0	0	0	0	0	0	0	9	5	1.51	1	0	4	1	0	0	0	0	0	0.5	0	0	0	0	0.5	25	2	104.27	11.84						1.511476301
168	395	1	1	1	1	0	0	0	0	0	0	1	1	1	1	1	1	1	1	0	0	4	2	0.11	0	0	4	1	0	0	0	0	0	0	0	0	0	0	0	27	5	75.07	9.38		0.10510233		2
170	404	1	1	1	1	1	1	1	0	0	0	1	1	1	1	1	1	1	1	1	0	7	11	0.95	0	0	1	0	0	0.5	0	0	0	0	0	0	0	0	0.5	29	2	108.9	13.13		0.95447405		11
172	417	1	1	1	1	1	1	0	0	0	0	1	1	1	1	1	1	1	0	0	0	6	2	0.61	0	0	2	1	0	0.5	1	1	0.5	0	0	0	0	0	3	26	5	34.76	5.04		0.60862096		2
173	429	1	1	1	1	1	1	0	0	0	0	1	1	0	0	0	0	0	0	0	0	6	5	0.48	0	0	2	0	0	0	0	0	0	0	0	0	0	0	0	25	5	213.68	20.35	0.47665773		5
174	430	1	1	1	1	1	1	1	0	0	0	1	1	1	1	1	0	0	0	0	0	7	2	0.83	1	0	2	1	2	0.5	0	0	0	0	0	0	0	0	0.5	24	6	175.11	10.46						0.831551302
175	435	1	1	1	1	1	1	1	1	0	0	1	1	1	1	1	1	1	1	1	0	8	11	1.34	1	0	3	1	2	0	0	0	0	0	0	0	0	0	0	24	2	110.26	8.79						1.342011176
176	450	1	1	1	1	1	0	0	0	0	0	1	1	1	1	1	1	1	1	1	0	5	3	0.4	1	0	4	1	0	0.5	0	0	0	0.5	0	0	0	0	1	25	3	223.91	49.38					0.398360968
177	452	1	1	1	1	1	1	1	1	0	0	1	1	1	1	1	1	1	0	0	0	8	5	1.25	1	0	4	0	-1	0	0	0	0	0.5	0	0	0	0	0.5	23	7	261.19	30.78					1.24989181
179	456	1	1	1	1	1	0	0	0	0	0	0	0	0	0	0	0	0	0	0	0	5	5	0.16	0	0	4	0	1	0.5	1	1	0	0	0	0	0	0	2.5	25	2	145.92	21.56		0.15993413		5
181	460	1	1	1	1	1	0	0	0	0	0	1	1	1	1	1	0	0	0	0	0	5	5	0.29	0	0	1	1	2	0.5	0	0	0	0	0	0	0	0	0.5	23	5	73.5	6.05		0.29358131		5
182	465	1	1	1	1	0	0	0	0	0	0	1	1	1	1	1	1	1	1	1	0	4	6	0.13	0	0	3	0	1	0	1	1	0.5	0	0	0	0	0	2.5	30	3	129.06	7.27		0.13263737		6
183	469	1	1	1	1	0	0	0	0	0	0	1	1	1	1	0	0	0	0	0	0	4	6	-0.01	0	0	4	1	0	0	0	0	0	0	0	0	0	0	0	25	1	260.41	17.35	-0.00803116		6
184	473	1	1	1	1	0	0	0	0	0	0	1	1	1	1	1	0	0	1	0	0	4	3	0.05	1	0	1	1	4	0	0	0	0	0	0	0	0	0	0	25	7	140.71	10.08						0.049184387
185	478	1	1	1	1	1	1	0	0	0	0	1	1	1	1	1	1	0	0	0	0	6	3	0.58	0	0	2	1	1	0	0	0	0	0	0	0	0	0	0	29	7	139.38	29.25		0.58200197		3
186	479	1	1	1	1	0	0	0	0	0	0	1	1	1	1	1	1	1	1	1	0	4	3	0.13	0	0	4	0	3	0.5	0	0	0	0.5	0	0	0	0	1	25	8	245.37	18.53	0.13263737		3
187	480	1	1	1	1	1	1	1	0	0	0	1	1	1	1	0	0	0	0	0	0	7	5	0.8	0	0	4	0	0	0	1	0	0	0	0	0	0	0	1	29	5	247.38	17.49	0.80241135		5
188	481	1	1	1	1	0	0	0	0	0	0	1	1	1	1	1	0	0	0	0	0	4	4	0.02	0	0	4	0	0	0	0	0	0	0	0	0	0	0	0	23	4	152.02	24.7		0.02075205		4
189	485	1	1	1	1	0	0	0	0	0	0	1	1	1	1	1	1	0	0	0	0	4	4	0.05	1	0	3	1	0	0.5	1	1	1	1	0	0	0	0	4.5	25		170.04	28.13						0.049184387
191	520	1	1	1	1	1	0	0	0	0	0	1	1	1	1	1	1	1	1	1	0	5	3	0.4	1	0	4	0	-1	0	0	0	0	0	0	0	0	0	0	27	7	1181.64	65.38					0.398360968
192	526	1	1	1	1	1	1	0	0	0	0	1	1	1	1	1	1	0	0	0	0	6	5	0.58	1	0	4	0	-1	0	0	0	0	0.5	0	0	0	0	0.5	26	8	144.42	9.93						0.582001967
193	529	1	1	1	1	1	1	0	0	0	0	1	1	1	1	1	1	1	1	0	0	6	6	0.64	0	0	2	0	3	0.5	0	0	0	1	0	0	0	0	1.5	25	2	286.75	22.13	0.63540693		6
194	531	1	1	1	1	1	1	1	0	0	0	1	1	1	1	0	0	0	0	0	0	7	2	0.8	0	0	3	0	-2	0	0	0	0	0	0	0	0	0	0	34	7	85.09	8.87		0.80241135		2
195	532	1	1	1	1	1	1	0	0	0	0	1	1	1	1	1	1	1	0	0	0	6	4	0.61	0	0	4	1	-1	0	0	0	0	0	0	0	0	0	0	24		140.09	13.91		0.60862096		4
196	533	1	1	1	1	1	1	1	0	0	0	1	1	1	1	1	1	0	0	0	0	7	6	0.86	0	0	2	0	1	0.5	1	1	2	0.5	0	0	0	0	5	25	5	352.31	18.84	0.86117631		6
197	538	1	1	1	1	1	1	1	1	0	0	1	1	1	1	0	0	0	0	0	0	8	9	1.13	0	0	2	0	1	0	1	1	0.5	0	0	0	0	0	2.5	26	3	122.91	15.87		1.12722927		9
198	541	1	1	1	1	1	1	0	0	0	0	1	1	1	1	1	1	1	1	1	0	6	5	0.66	0	0	2	1	0	0.5	0	0	0	0.5	0	0	0	0	1	23	3	151.34	17.51		0.66238035		5
199	546	1	1	1	1	1	1	1	1	0	0	1	1	1	1	1	0	0	0	0	0	8	2	1.17	0	0	3	1	3	0	0	0	0	1	0	0	0	0	1	24	7	195.74	17.93	1.16629359		2
200	548	1	1	1	1	0	0	0	0	0	0	1	1	1	1	0	0	0	0	0	0	4	6	-0.01	1	0	3	1	1	0	0	0	0	0	0	0	0	0	0	24	7	248.62	17.94					-0.00803116
201	549	1	1	1	1	1	1	1	1	1	0	1	1	1	1	1	1	1	1	1	0	9	4	2.5	1	0	4	0	3	0.5	1	1	2	0	0	0	0	0	4.5	25	6	134.47	11.39						2.496370099
202	553	1	1	1	1	1	1	0	0	0	0	1	1	1	1	1	1	1	1	0	0	6	11	0.64	1	0	1	1	1	0.5	0	0	0	0.5	0	0	0	0	1	25	3	346.64	31.91					0.635406926
204	561	1	1	1	1	1	0	0	0	0	0	1	1	1	1	1	0	0	0	0	0	5	8	0.29	0	0	4	0	1	0	0	0	0	0	0	0	0	0	0	24	3	178.62	39.48	0.29358131		8
205	562	1	1	1	1	1	0	0	0	0	0	1	1	1	1	0	0	0	0	0	0	5	3	0.27	1	0	4	1	1	0	0	0	0	0	0	0	0	0	0	25	3	106.21	8.83						0.267162599
206	564	1	1	1	1	1	1	1	1	1	0	1	1	1	1	1	1	1	1	1	0	9	2	2.5	0	0	3	0	1	0.5	0	0	0	0	0	0	0	0	0.5	28	6	76.32	13.71		2.4963701		2
207	569	1	1	1	1	1	1	1	1	0	0	1	1	1	1	1	1	1	1	1	0	8	4	1.34	1	0	4	0	4	0	0	0	0	0	0	0	0	0	0	30	7	331.56	36.07					1.342011176
208	571	1	1	1	1	1	1	0	0	0	0	1	1	1	1	1	1	1	1	1	0	6	4	0.66	0	0	4	0	1	0.5	1	1	1	0	1	0	0	0	4.5	28	5	206.5	14.31	0.66238035		4
209	575	1	1	1	1	1	1	0	0	0	0	1	1	1	1	1	1	1	1	1	0	6	4	0.66	0	0	4	1	1	0.5	1	1	0	1	0	0	0	0	3.5	32	7	192.72	12.93	0.66238035		4
210	578	1	1	1	1	1	1	1	0	0	0	1	1	1	1	1	0	0	0	0	0	7	4	0.83	1	0	4	1	1	0	0	0	0	0	0	0	0	0	0	27	7	214.4	21.41					0.831551302
211	579	1	1	1	1	1	1	1	1	1	0	1	1	1	1	1	1	0	0	0	0	9	2	1.85	1	0	4	0	0	0.5	0	0	0	0	0	0	0	0	0.5	32	3	361.59	13.42					1.851752336
215	604	1	1	1	1	1	1	0	0	0	0	1	1	1	1	1	0	0	0	0	0	6	6	0.56	1	0	3	1	0	0	1	0	0	0	0	0	0	0	1	24	3	157.94	12.85						0.555527757
216	606	1	1	1	1	1	1	1	0	0	0	1	1	1	1	1	1	1	1	0	0	7	5	0.92	1	0	3	0	0	0	0	0	0	0	0	0	0	0	0	25	4	192.91	23.95					0.922475467
217	614	1	1	1	1	1	1	0	0	0	0	1	1	1	1	1	1	1	1	1	0	6	11	0.66	0	0	4	1	-1	0	0	0	0	0.5	0	0	0	0	0.5	22	8	208.32	73	0.66238035		11
218	622	1	1	1	1	1	1	1	1	0	0	1	1	1	1	1	1	1	0	0	0	8	11	1.25	1	0	2	1	0	0	0	0	0	0	0	0	0	0	0	28	7	153.45	12.68						1.24989181
219	624	1	1	1	1	0	0	0	0	0	0	1	1	1	1	1	1	1	1	1	0	4	3	0.13	1	0	3	1	-1	0.5	0	0	0	0	0	0	0	0	0.5	24	7	294.95	43.16					0.132637367
220	625	1	1	1	1	1	1	1	0	0	0	0	0	0	0	0	0	0	0	0	0	7	4	0.69	0	0	4	0	1	0.5	1	1	0.5	0	0	0	0	0	3	23	3	112.2	9.13		0.68976998		4
222	629	1	1	1	1	1	0	0	0	0	0	1	1	1	1	1	0	0	0	0	0	5	5	0.29	0	0	4	1	-2	0.5	0	0	0	1	0	0	0	0	1.5	26	2	16.95	7.33		0.29358131		5
223	631	1	1	1	1	1	1	1	0	0	0	1	1	1	1	1	1	1	1	0	0	7	2	0.92	0	0	2	1	0	0.5	1	1	0.5	1	0	0	0	0	4	27	4	533.27	66.85	0.92247547		2
224	636	1	1	1	1	1	0	0	0	0	0	1	1	1	1	0	0	0	0	0	0	5	3	0.27	0	0	2	1	0	0	0	0	0	0.5	0	0	0	0	0.5	24	3	108.6	11.76		0.2671626		3
225	639	1	1	1	1	0	0	0	0	0	0	1	1	1	1	1	1	1	1	1	0	4	6	0.13	0	0	4	1	0	0.5	0	0	0	1	0	0	0	0	1.5	26	7	89.78	17.61		0.13263737		6
226	640	1	1	1	1	1	1	1	0	0	0	1	1	1	1	0	0	0	0	0	0	7	3	0.8	0	0	2	1	1	0.5	0	0	0	0	0	0	0	0	0.5	25	3	168.78	40.51	0.80241135		3
227	647	1	1	0	0	0	0	0	0	0	0	1	1	1	1	0	0	0	0	0	0	2	5	-0.72	1	0	3	1	4	0	0	0	0	0	0	0	0	0	0	26	7	239.61	9.79					-0.718910225
228	652	1	1	1	1	1	0	0	0	0	0	1	1	1	1	1	1	1	0	0	0	5	4	0.35	1	0	4	0	2	0.5	0	0	0	0.5	0	0	0	0	1	23	3	154.64	27.14						0.346109947
229	655	1	1	1	1	1	1	1	0	0	0	1	1	1	1	0	0	0	0	0	0	7	2	0.8	1	0	4	0	3	0	0	0	0	0	0	0	0	0	0	26	7	126.4	9.21						0.802411352
230	660	1	1	1	1	1	1	0	0	0	0	1	1	1	1	1	1	1	0	0	0	6	2	0.61	1	0	2	1	0	0	0	0	0	0	0	0	0	0	0	26	5	142.58	17.38						0.60862096
231	661	1	1	1	1	1	1	1	1	1	0	1	1	1	1	0	0	0	0	0	0	9	5	1.65	1	0	2	0	3	0	0	0	0	1	0	0	0	0	1	25	3	120.46	8.56						1.651541916
232	662	1	1	1	1	0	0	0	0	0	0	1	1	1	1	0	0	0	0	0	0	4	4	-0.01	0	0	3	0	0	0	0	0	0	0	0	0	0	0	0	27	7	691.65	14.92	-0.00803116		4
233	663	1	1	1	0	0	0	0	0	0	0	1	1	1	1	1	1	1	0	0	0	3	6	-0.22	0	0	4	1	0	0	0	0	0	0	0	0	0	0	0	23	7	187.12	23.4	-0.22194657		6
234	667	1	1	1	1	1	1	0	0	0	0	1	1	1	1	1	1	1	1	0	0	6	2	0.64	0	0	4	1	0	0	0	0	0	0	0	0	0	0	0	22	7	121.78	9.35		0.63540693		2
235	676	1	1	1	1	1	1	0	0	0	0	1	1	1	1	1	0	0	0	0	0	6	5	0.56	1	0	1	0	1	0.5	1	1	2	0	0	0	0	0	4.5	26	5	154.7	10.93						0.555527757
236	677	1	1	1	1	1	1	1	0	0	0	1	1	1	1	0	0	0	0	0	0	7	2	0.8	1	0	3	1	-2	0.5	0	0	0	0	0	0	0	0	0.5	28	4	306.79	9.6					0.802411352
237	679	1	1	1	1	0	0	0	0	0	0	1	1	1	1	1	1	1	1	1	0	4	4	0.13	1	0	1	1	0	0	0	0	0	0	0	0	0	0	0	30	5	442.86	78.73					0.132637367
238	689	1	1	1	1	1	1	1	1	0	0	1	1	1	1	1	1	1	1	1	0	8	5	1.34	1	0	2	1	1	0	0	0	0	1	0	0	0	0	1	28	5	159.15	15.57						1.342011176
239	693	1	1	1	1	1	1	1	0	0	0	1	1	1	1	1	0	0	0	0	0	7	8	0.83	0	0	4	0	0	0	0	0	0	0	0	0	0	0	0	25	7	92.19	13.19		0.8315513		8
242	702	1	1	1	1	1	1	0	0	0	0	1	1	1	1	1	0	0	0	0	0	6	6	0.56	1	0	2	1	1	0.5	0	0	0	0	0	0	0	0	0.5	26	8	23.83	212.59					0.555527757
243	703	1	1	1	1	1	1	1	0	0	0	1	1	1	1	1	1	0	0	0	0	7	4	0.86	1	0	3	0	0	0.5	1	1	2	0	0	0	0	0	4.5	26	7	15.86	259.26					0.861176305
244	704	1	1	1	1	1	1	1	0	0	0	1	1	1	1	1	1	1	1	1	0	7	5	0.95	1	0	2	0	1	0.5	1	1	2	1	0	0	0	0	5.5	26	3	47.14	235.25					0.95447405
1	2	1	1	1	1	0	0	0	0	0	0	1	1	1	1	1	1	1	1	1	1	4	5	-0.31	0	1	3	0	0	0.5	1	1	1	1	1				5.5	24	5	159.63	19.29
5	14	0	1	1	0	1	1	1	0	0	0	0	0	0	0	0	0	0	0	0	0	5	5	0.16	0	1	1	0	1	0.5	0	0	0	0					0.5	28	3	165.69	45.01
10	36	1	1	1	1	0	1	0	0	0	0	0	0	0	0	0	0	0	0	0	0	5	4	0.16	0	1	1	0	3	0.5	0	0	2	0.5					3	23	5	110.85	28.41
16	43	1	1	1	1	1	1	1	1	1	1	0	0	0	0	0	0	0	0	0	0	10	4		1	1	1	0	-1	0.5	1	0	2	1					4.5	25	5	535.96	17.26
18	47	1	1	1	1	1	0	0	0	0	0	1	1	1	1	1	1	1	1	1	1	5	5	0	0	1	1	0	0	0.5	0	0	0	1					1.5	22	2	163.26	17.9
19	51	1	1	1	1	1	1	1	0	0	0	1	1	1	0	0	1	1	1	1	0	7	4	0.89	1	1	3	1	-1	0.5	0	0	2	0.5					3	21	8	154.53	33.15
21	53	1	1	1	1	1	1	0	0	0	0	1	1	1	1	1	1	1	1	1	1	6	11	0.28	0	1	2	1	1	0	0	0	0	0		0	0	0	0	25	3	101.71	14.32
25	61	1	1	1	1	1	1	1	1	1	1	0	0	0	0	0	0	0	0	0	0	10	4		1	1	1	0	1	0.5	0	0	2	0	1				3.5	24	3	92.37	15.61
27	63	1	0	0	0	1	1	1	1	0	1	0	0	0	0	0	0	0	0	0	0	6	7	0.42	0	1	1	1	4	0.5	1	1	0.5	0	1		1		5	20	3	53.16	11.63
37	83	1	1	1	1	1	1	1	0	0	0	1	1	1	1	1	1	1	1	1	1	7	3	0.54	0	1	3	1	0	0.5	0	0	0	0					0.5	23	3	158.33	13.06
40	85	1	1	1	1	1	1	1	1	1	1	0	0	0	0	0	0	0	0	0	0	10	11		0	1	3	0	0	0.5	0	0	2	1					3.5	22	5	230.8	19.42
47	97	0	0	0	1	1	0	1	1	0	1	0	0	0	0	0	0	0	0	0	0	5	6	0.16	1	1	4	1	0	0	0	0	0	1					1	26	3	75.71	24.7
53	106	1	1	1	1	1	1	1	0	0	0	1	1	1	1	1	1	1	1	1	1	7	2	0.54	1	1	4	0	1	0.5	0	0	0	1					1.5	25	7	218.16	7.05
60	122	1	1	0	1	0	1	1	1	1	1	0	0	0	0	0	0	0	0	0	0	8	4	0.99	0	1	2	1	2	0	0	0	0	0					0	30	7	53.07	10.36
61	122	1	1	1	0	0	0	0	0	0	0	1	1	1	1	1	1	1	1	1	1	3	3	-0.72	0	1	3	1	0	0.5	0	0	0	1					1.5	24	3	149.74	15.49
65	130	1	1	1	1	1	1	1	1	0	0	1	1	1	1	1	1	1	1	1	1	8	11	0.82	1	1	4	1	-1	0.5	0	0	0	0		0	0	0	0.5	27	7	131.42	10.55
68	133	1	1	1	1	0	0	0	0	0	0	1	1	1	1	1	1	1	1	1	1	4	8	-0.31	1	1	1	0	1	0.5	1	1	2	1					5.5	24	7	137.47	16.31
71	145	1	1	1	1	1	1	1	1	1	1	0	0	0	0	0	0	0	0	0	0	10	4		0	1	3	0	-2	0.5	0	0	0	0.5					1	26	3	96.05	10.19
75	149	1	1	1	1	1	1	1	0	0	0	1	1	1	1	1	1	1	1	1	1	7	4	0.54	1	1	4	0	0	0.5	1	1	0.5	1		0	0	0	4	25	3	230.51	10.63
78	157	1	1	1	1	0	0	0	0	0	1	0	0	0	0	0	0	0	0	0	0	5	2	0.16	0	1	4	0	0	0	1	1	1	1					4	23	5	240.91	14.65
79	157	0	1	1	0	1	0	0	0	1	1	0	0	0	0	0	0	0	0	0	0	5	3	0.16	1	1	3	1	0	0.5	1	1	0.5	0	1				4	25	3	40.29	7.78
80	159	1	0	1	1	0	1	1	0	0	0	0	0	0	0	0	0	0	0	0	0	5	3	0.16	0	1	1	1	1	0.5	0	0	0	0		0	0	0	0.5	21	2	175.96	15.2
83	164	1	1	1	1	1	0	0	0	0	0	0	0	0	0	0	1	1	1	1	1	5	11	0.29	1	1	4	1	0	0.5	0	0	2	0	1				3.5	25	3	185.63	37.21
84	165	1	1	1	1	1	1	1	0	0	0	1	1	1	1	1	1	1	1	1	1	7	2	0.54	1	1	4	0	1	0	1	1	1	0	1	1			5	24	2	203.55	29.52
86	167	1	1	1	1	0	0	0	0	0	0	1	1	1	1	1	1	1	1	1	1	4	5	-0.31	0	1	3	0	0	0	0	0	0	0		0	0	0	0	22	7	96.38	17.97
88	169	0	1	1	1	0	1	1	1	1	1	0	0	0	0	0	0	0	0	0	0	8	3	0.99	0	1	1	0	2	0.5	1	0	0	0.5					2	26	3	85.32	23.21
92	177	1	1	1	1	0	1	1	1	1	0	0	0	0	0	0	0	0	0	0	0	8	11	0.99	0	1	1	0	1	0.5	1	0	2	1					4.5	27	3	200.28	17.95
95	183	0	0	0	0	0	0	0	0	0	0	0	0	0	0	0	0	0	0	0	0	0	10	-4.27	0	1	2	0	0	0	1	1	2	0	1	Y			5	25	2	100.11	20.67
103	196	1	1	0	1	1	0	1	0	0	0	0	0	0	0	0	0	0	0	0	0	5	3	0.16	1	1	1	1	-1	0.5	1	1	0.5	0	0.5	1			4.5	22	3	62.32	17.07
108	202	1	1	1	1	0	1	0	0	0	0	0	0	0	0	0	0	0	0	0	0	5	2	0.16	0	1	4	1	1	0.5	0	0	0	1		0	0	0	1.5	26	5	172.72	20.99
109	206	1	1	1	0	0	1	1	1	0	0	0	0	0	0	0	0	0	0	0	0	6	5	0.42	0	1	4	1	1	0.5	0	0	0	0.5		0	0	0	1	22	3	447.8	29.71
118	235	1	1	1	1	0	0	0	0	0	0	1	1	1	1	1	1	1	1	1	1	4	6	-0.31	0	1	3	0	0	0	0	0	0	0		0	0	0	0	24	3	184.95	9.3
120	242	1	1	1	1	1	0	0	0	0	0	1	1	1	1	1	1	1	1	1	1	5	5	0	0	1	4	0	1	0.5	1	1	2	0		0	0	0	4.5	23	4	110.08	118.29
124	250	0	0	1	0	1	1	0	1	1	1	0	0	0	0	0	0	0	0	0	0	6	5	0.42	0	1	2	1	0	0.5	1	0	0	0.5					2	21	3	88.47	15.24
139	280	0	0	0	0	1	1	1	1	1	0	0	0	0	0	0	0	0	0	0	0	5	5	0.16	0	1	4	0	0	0.5	0	0	0	0		0	0	0	0.5	22	2	112.42	13.39
142	286	1	1	1	1	1	1	1	0	0	0	1	1	1	1	1	1	1	1	1	1	7	6	0.54	0	1	4	0	2	0	0	0	0	0		0	0	0	0	28	5	240.91	14.65
163	352	1	0	0	1	0	0	0	0	0	0	0	0	0	0	0	0	0	0	0	0	2	8	-0.92	1	1	1	0	1	0.5	0	0	0	1		0	0	0	1.5	23	3	76.8	7.54
169	400	1	1	1	1	0	1	1	1	1	1	0	0	0	0	0	0	0	0	0	0	9	3	1.39	1	1	1	0	0	0	0	0	0	0					0	25	5	1514.25	11.53
171	414	1	1	1	1	0	1	0	0	0	0	0	0	0	0	0	0	0	0	0	0	5	3	0.16	0	1	3	1	-1	0	0	0	0	0		0	0	0	0	27	3	125.23	11.38
178	453	1	1	1	1	1	1	1	0	1	0	0	0	0	0	0	0	0	0	0	0	8	5	0.99	0	1	2	1	1	0	0	0	0	0		0	0	0	0	24	5	143.21	12.25
180	458	1	1	1	1	0	1	0	0	0	0	0	0	0	0	0	0	0	0	0	0	5	2	0.16	0	1	3	1	0	0	0	0	0	1		0	0	0	1	25		88.47	15.24
190	510	1	0	1	1	1	1	1	1	1	1	0	0	0	0	0	0	0	0	0	0	9	5	1.39	1	1	2	1	2	0	0	0	0	0					0	27	4	76.8	7.54
203	560	1	1	1	1	0	1	1	1	0	0	0	0	0	0	0	0	0	0	0	0	7	2	0.69	0	1	1	0	1	0	0	0	0	0		0	0	0	0	23	3	82.17	17.77
212	591	1	1	1	1	1	1	1	1	0	0	1	1	1	1	1	1	1	1	1	1	8	9	0.82	1	1	2	0	0	0	0	0	0	1	1	0	0	0	2	28	5	75.71	24.7
213	595	0	0	0	0	0	0	0	0	0	0	0	0	0	0	0	0	0	0	0	0	0	5	-4.27	0	1	2	1	0	0	0	0	0	0					0	32	8	76.21	48.98
214	603	1	1	1	1	1	1	1	1	1	1	0	0	0	0	0	0	0	0	0	0	10	9		1	1	4	1	6	0.5	0	0	0	0	1	Y			1.5	29	6	178.06	21.7
221	628	1	1	1	1	1	1	1	0	0	0	1	1	1	1	1	1	1	1	1	1	7	2	0.54	0	1	4	1	0	0	0	0	0	0.5		0	0	0	0.5	29	3	53.07	10.36
240	694	1	1	1	1	0	0	1	1	0	1	0	0	0	0	0	0	0	0	0	0	7	1	0.69	0	1	2	0	1	0.5	1	1	0.5	0					3	25	3	83.19	20.46
241	700	1	1	1	1	1	1	1	0	0	0	1	1	1	1	1	1	1	1	1	1	7	3	0.54	0	1	1	1	-2	0.5	1	1	2	0		0	0	0	4.5	24	3	116.16	10.54
[truncated: 2 more columns]
